# Supplementary material for: On the female of Gypona reversa DeLong & Martinson, 1972, with emphasis on genital structures (Insecta: Hemiptera: Cicadellidae)
Source: Biodivers Data J. 2014 Dec 31;(2):e4272. doi: 10.3897/BDJ.2.e4272 (PMC4290501; doi:10.3897/BDJ.2.e4272)
Supplement: XML Treatment for Gypona (Gypona) reversa [file BDJ.2.e4272-treatment1.xml]

<!DOCTYPE tp:taxon-treatment
  PUBLIC "-//TaxonX//DTD Taxonomic Treatment Publishing DTD v0 20100105//EN" "tax-treatment-NSO.dtd">
<tp:taxon-treatment xmlns:tp="http://www.plazi.org/taxpub"><tp:treatment-meta><mixed-citation publication-type="journal"><person-group><name><surname>Da-Silva</surname><given-names>Elidiomar R.</given-names></name><name><surname>Coelho</surname><given-names>Luci B. N.</given-names></name><name><surname>Ferreira</surname><given-names>Paulo Sérgio F.</given-names></name></person-group><article-title>On the female of <italic><tp:taxon-name><tp:taxon-name-part taxon-name-part-type="genus">Gypona</tp:taxon-name-part> <tp:taxon-name-part taxon-name-part-type="species">reversa</tp:taxon-name-part></tp:taxon-name></italic> DeLong &amp; Martinson, 1972, with emphasis on genital structures (<tp:taxon-name><tp:taxon-name-part taxon-name-part-type="class">Insecta</tp:taxon-name-part></tp:taxon-name>: <tp:taxon-name><tp:taxon-name-part taxon-name-part-type="order">Hemiptera</tp:taxon-name-part></tp:taxon-name>: <tp:taxon-name><tp:taxon-name-part taxon-name-part-type="family">Cicadellidae</tp:taxon-name-part></tp:taxon-name>)</article-title><source>Biodivers Data J</source><day>31</day><month>12</month><year>2014</year><volume>2014</volume><issue>2</issue><pub-id pub-id-type="doi">10.3897/BDJ.2.e4272</pub-id></mixed-citation></tp:treatment-meta><tp:nomenclature><tp:taxon-name><tp:taxon-name-part taxon-name-part-type="genus">Gypona</tp:taxon-name-part> (<tp:taxon-name-part taxon-name-part-type="subgenus">Gypona</tp:taxon-name-part>) <tp:taxon-name-part taxon-name-part-type="species">reversa</tp:taxon-name-part></tp:taxon-name><tp:taxon-authority>DeLong &amp; Martinson, 1972</tp:taxon-authority></tp:nomenclature><tp:treatment-sec sec-type="materials"><title>Materials</title><list list-type="alpha-lower" list-content="occurrences"><list-item><p><bold>Type status:</bold> <named-content xmlns:xlink="http://www.w3.org/1999/xlink" content-type="dwc:typeStatus" xlink:type="simple">Other material</named-content>. <bold>Occurrence:</bold> recordedBy: <named-content xmlns:xlink="http://www.w3.org/1999/xlink" content-type="dwc:recordedBy" xlink:type="simple">Luci B. N. Coelho</named-content>; individualCount: <named-content xmlns:xlink="http://www.w3.org/1999/xlink" content-type="dwc:individualCount" xlink:type="simple">1</named-content>; sex: <named-content xmlns:xlink="http://www.w3.org/1999/xlink" content-type="dwc:sex" xlink:type="simple">female</named-content>; lifeStage: <named-content xmlns:xlink="http://www.w3.org/1999/xlink" content-type="dwc:lifeStage" xlink:type="simple">adult</named-content>; <bold>Taxon:</bold> taxonID: <named-content xmlns:xlink="http://www.w3.org/1999/xlink" content-type="dwc:taxonID" xlink:type="simple">Native</named-content>; scientificNameID: <named-content xmlns:xlink="http://www.w3.org/1999/xlink" content-type="dwc:scientificNameID" xlink:type="simple"><ext-link ext-link-type="uri" xlink:href="http://zoobank.org/8B3CBB30-41F7-4CE3-ADD5-8C00FE4D4D6A" xlink:type="simple">lsid:zoobank.org:act:8B3CBB30-41F7-4CE3-ADD5-8C00FE4D4D6A</ext-link></named-content>; acceptedNameUsage: <named-content xmlns:xlink="http://www.w3.org/1999/xlink" content-type="dwc:acceptedNameUsage" xlink:type="simple">Gypona reversa DeLong &amp; Martinson, 1972</named-content>; kingdom: <named-content xmlns:xlink="http://www.w3.org/1999/xlink" content-type="dwc:kingdom" xlink:type="simple"><tp:taxon-name><tp:taxon-name-part taxon-name-part-type="kingdom">Animalia</tp:taxon-name-part></tp:taxon-name></named-content>; phylum: <named-content xmlns:xlink="http://www.w3.org/1999/xlink" content-type="dwc:phylum" xlink:type="simple"><tp:taxon-name><tp:taxon-name-part taxon-name-part-type="phylum">Arthropoda</tp:taxon-name-part></tp:taxon-name></named-content>; class: <named-content xmlns:xlink="http://www.w3.org/1999/xlink" content-type="dwc:class" xlink:type="simple"><tp:taxon-name><tp:taxon-name-part taxon-name-part-type="class">Hexapoda</tp:taxon-name-part></tp:taxon-name></named-content>; order: <named-content xmlns:xlink="http://www.w3.org/1999/xlink" content-type="dwc:order" xlink:type="simple"><tp:taxon-name><tp:taxon-name-part taxon-name-part-type="order">Hemiptera</tp:taxon-name-part></tp:taxon-name></named-content>; family: <named-content xmlns:xlink="http://www.w3.org/1999/xlink" content-type="dwc:family" xlink:type="simple"><tp:taxon-name><tp:taxon-name-part taxon-name-part-type="family">Cicadellidae</tp:taxon-name-part></tp:taxon-name></named-content>; genus: <named-content xmlns:xlink="http://www.w3.org/1999/xlink" content-type="dwc:genus" xlink:type="simple"><tp:taxon-name><tp:taxon-name-part taxon-name-part-type="genus">Gypona</tp:taxon-name-part></tp:taxon-name></named-content>; subgenus: <named-content xmlns:xlink="http://www.w3.org/1999/xlink" content-type="dwc:subgenus" xlink:type="simple"><tp:taxon-name><tp:taxon-name-part taxon-name-part-type="subgenus">Gypona</tp:taxon-name-part></tp:taxon-name></named-content>; specificEpithet: <named-content xmlns:xlink="http://www.w3.org/1999/xlink" content-type="dwc:specificEpithet" xlink:type="simple">reversa</named-content>; scientificNameAuthorship: <named-content xmlns:xlink="http://www.w3.org/1999/xlink" content-type="dwc:scientificNameAuthorship" xlink:type="simple">DeLong &amp; Martinson, 1972</named-content>; <bold>Location:</bold> continent: <named-content xmlns:xlink="http://www.w3.org/1999/xlink" content-type="dwc:continent" xlink:type="simple">South America</named-content>; country: <named-content xmlns:xlink="http://www.w3.org/1999/xlink" content-type="dwc:country" xlink:type="simple">Brazil</named-content>; countryCode: <named-content xmlns:xlink="http://www.w3.org/1999/xlink" content-type="dwc:countryCode" xlink:type="simple">BR</named-content>; stateProvince: <named-content xmlns:xlink="http://www.w3.org/1999/xlink" content-type="dwc:stateProvince" xlink:type="simple">Minas Gerais</named-content>; municipality: <named-content xmlns:xlink="http://www.w3.org/1999/xlink" content-type="dwc:municipality" xlink:type="simple">Viçosa</named-content>; locality: <named-content xmlns:xlink="http://www.w3.org/1999/xlink" content-type="dwc:locality" xlink:type="simple">Mata da Biologia, Recanto das Cigarras</named-content>; verbatimElevation: <named-content xmlns:xlink="http://www.w3.org/1999/xlink" content-type="dwc:verbatimElevation" xlink:type="simple">650 m</named-content>; verbatimCoordinates: <named-content xmlns:xlink="http://www.w3.org/1999/xlink" content-type="dwc:verbatimCoordinates" xlink:type="simple"><named-content content-type="dwc:verbatimCoordinates" xlink:type="simple">20°45'31.8"S 42°51'40.5"W</named-content></named-content>; <bold>Identification:</bold> identifiedBy: <named-content xmlns:xlink="http://www.w3.org/1999/xlink" content-type="dwc:identifiedBy" xlink:type="simple">Luci B. N. Coelho</named-content>; dateIdentified: <named-content xmlns:xlink="http://www.w3.org/1999/xlink" content-type="dwc:dateIdentified" xlink:type="simple">1993</named-content>; <bold>Event:</bold> eventDate: <named-content xmlns:xlink="http://www.w3.org/1999/xlink" content-type="dwc:eventDate" xlink:type="simple">08/09/1993</named-content>; <bold>Record Level:</bold> language: <named-content xmlns:xlink="http://www.w3.org/1999/xlink" content-type="dwc:language" xlink:type="simple">en</named-content>; institutionCode: <named-content xmlns:xlink="http://www.w3.org/1999/xlink" content-type="dwc:institutionCode" xlink:type="simple">DZRJ</named-content>; collectionCode: <named-content xmlns:xlink="http://www.w3.org/1999/xlink" content-type="dwc:collectionCode" xlink:type="simple">Insects</named-content>; ownerInstitutionCode: <named-content xmlns:xlink="http://www.w3.org/1999/xlink" content-type="dwc:ownerInstitutionCode" xlink:type="simple">Coleção Entomológica Professor José Alfredo Pinheiro Dutra</named-content>; basisOfRecord: <named-content xmlns:xlink="http://www.w3.org/1999/xlink" content-type="dwc:basisOfRecord" xlink:type="simple">PreservedSpecimen</named-content></p></list-item><list-item><p><bold>Type status:</bold> <named-content xmlns:xlink="http://www.w3.org/1999/xlink" content-type="dwc:typeStatus" xlink:type="simple">Other material</named-content>. <bold>Occurrence:</bold> recordedBy: <named-content xmlns:xlink="http://www.w3.org/1999/xlink" content-type="dwc:recordedBy" xlink:type="simple">Luci B. N. Coelho</named-content>; individualCount: <named-content xmlns:xlink="http://www.w3.org/1999/xlink" content-type="dwc:individualCount" xlink:type="simple">1</named-content>; sex: <named-content xmlns:xlink="http://www.w3.org/1999/xlink" content-type="dwc:sex" xlink:type="simple">female</named-content>; lifeStage: <named-content xmlns:xlink="http://www.w3.org/1999/xlink" content-type="dwc:lifeStage" xlink:type="simple">adult</named-content>; <bold>Taxon:</bold> taxonID: <named-content xmlns:xlink="http://www.w3.org/1999/xlink" content-type="dwc:taxonID" xlink:type="simple">Native</named-content>; scientificNameID: <named-content xmlns:xlink="http://www.w3.org/1999/xlink" content-type="dwc:scientificNameID" xlink:type="simple"><ext-link ext-link-type="uri" xlink:href="http://zoobank.org/8B3CBB30-41F7-4CE3-ADD5-8C00FE4D4D6A" xlink:type="simple">lsid:zoobank.org:act:8B3CBB30-41F7-4CE3-ADD5-8C00FE4D4D6A</ext-link></named-content>; acceptedNameUsage: <named-content xmlns:xlink="http://www.w3.org/1999/xlink" content-type="dwc:acceptedNameUsage" xlink:type="simple">Gypona reversa DeLong &amp; Martinson, 1973</named-content>; kingdom: <named-content xmlns:xlink="http://www.w3.org/1999/xlink" content-type="dwc:kingdom" xlink:type="simple"><tp:taxon-name><tp:taxon-name-part taxon-name-part-type="kingdom">Animalia</tp:taxon-name-part></tp:taxon-name></named-content>; phylum: <named-content xmlns:xlink="http://www.w3.org/1999/xlink" content-type="dwc:phylum" xlink:type="simple"><tp:taxon-name><tp:taxon-name-part taxon-name-part-type="phylum">Arthropoda</tp:taxon-name-part></tp:taxon-name></named-content>; class: <named-content xmlns:xlink="http://www.w3.org/1999/xlink" content-type="dwc:class" xlink:type="simple"><tp:taxon-name><tp:taxon-name-part taxon-name-part-type="class">Hexapoda</tp:taxon-name-part></tp:taxon-name></named-content>; order: <named-content xmlns:xlink="http://www.w3.org/1999/xlink" content-type="dwc:order" xlink:type="simple"><tp:taxon-name><tp:taxon-name-part taxon-name-part-type="order">Hemiptera</tp:taxon-name-part></tp:taxon-name></named-content>; family: <named-content xmlns:xlink="http://www.w3.org/1999/xlink" content-type="dwc:family" xlink:type="simple"><tp:taxon-name><tp:taxon-name-part taxon-name-part-type="family">Cicadellidae</tp:taxon-name-part></tp:taxon-name></named-content>; genus: <named-content xmlns:xlink="http://www.w3.org/1999/xlink" content-type="dwc:genus" xlink:type="simple"><tp:taxon-name><tp:taxon-name-part taxon-name-part-type="genus">Gypona</tp:taxon-name-part></tp:taxon-name></named-content>; subgenus: <named-content xmlns:xlink="http://www.w3.org/1999/xlink" content-type="dwc:subgenus" xlink:type="simple"><tp:taxon-name><tp:taxon-name-part taxon-name-part-type="subgenus">Gypona</tp:taxon-name-part></tp:taxon-name></named-content>; specificEpithet: <named-content xmlns:xlink="http://www.w3.org/1999/xlink" content-type="dwc:specificEpithet" xlink:type="simple">reversa</named-content>; <bold>Location:</bold> continent: <named-content xmlns:xlink="http://www.w3.org/1999/xlink" content-type="dwc:continent" xlink:type="simple">South America</named-content>; country: <named-content xmlns:xlink="http://www.w3.org/1999/xlink" content-type="dwc:country" xlink:type="simple">Brazil</named-content>; countryCode: <named-content xmlns:xlink="http://www.w3.org/1999/xlink" content-type="dwc:countryCode" xlink:type="simple">BR</named-content>; stateProvince: <named-content xmlns:xlink="http://www.w3.org/1999/xlink" content-type="dwc:stateProvince" xlink:type="simple">Minas Gerais</named-content>; municipality: <named-content xmlns:xlink="http://www.w3.org/1999/xlink" content-type="dwc:municipality" xlink:type="simple">Viçosa</named-content>; locality: <named-content xmlns:xlink="http://www.w3.org/1999/xlink" content-type="dwc:locality" xlink:type="simple">Mata da Biologia, Recanto das Cigarras</named-content>; verbatimElevation: <named-content xmlns:xlink="http://www.w3.org/1999/xlink" content-type="dwc:verbatimElevation" xlink:type="simple">650 m</named-content>; verbatimCoordinates: <named-content xmlns:xlink="http://www.w3.org/1999/xlink" content-type="dwc:verbatimCoordinates" xlink:type="simple"><named-content content-type="dwc:verbatimCoordinates" xlink:type="simple">20°45'31.8"S 42°51'40.5"W</named-content></named-content>; <bold>Identification:</bold> identifiedBy: <named-content xmlns:xlink="http://www.w3.org/1999/xlink" content-type="dwc:identifiedBy" xlink:type="simple">Luci B. N. Coelho</named-content>; dateIdentified: <named-content xmlns:xlink="http://www.w3.org/1999/xlink" content-type="dwc:dateIdentified" xlink:type="simple">1993</named-content>; <bold>Event:</bold> eventDate: <named-content xmlns:xlink="http://www.w3.org/1999/xlink" content-type="dwc:eventDate" xlink:type="simple">06/28/1993</named-content>; <bold>Record Level:</bold> language: <named-content xmlns:xlink="http://www.w3.org/1999/xlink" content-type="dwc:language" xlink:type="simple">en</named-content>; institutionCode: <named-content xmlns:xlink="http://www.w3.org/1999/xlink" content-type="dwc:institutionCode" xlink:type="simple">DZRJ</named-content>; collectionCode: <named-content xmlns:xlink="http://www.w3.org/1999/xlink" content-type="dwc:collectionCode" xlink:type="simple">Insects</named-content>; ownerInstitutionCode: <named-content xmlns:xlink="http://www.w3.org/1999/xlink" content-type="dwc:ownerInstitutionCode" xlink:type="simple">Coleção Entomológica Professor José Alfredo Pinheiro Dutra</named-content>; basisOfRecord: <named-content xmlns:xlink="http://www.w3.org/1999/xlink" content-type="dwc:basisOfRecord" xlink:type="simple">PreservedSpecimen</named-content></p></list-item></list></tp:treatment-sec><tp:treatment-sec sec-type="Description"><title>Description</title><p>
            <bold><italic><tp:taxon-name><tp:taxon-name-part taxon-name-part-type="genus">Gypona</tp:taxon-name-part> <tp:taxon-name-part taxon-name-part-type="species">reversa</tp:taxon-name-part></tp:taxon-name></italic> DeLong &amp; Martinson, 1972</bold>
          </p><p>
            <bold>Redescription of female</bold>
          </p><p>Length 7.8 mm. General color green with black and brown spots on pronotum and wings (Figs <xref ref-type="fig" rid="F958419">1</xref>, <xref ref-type="fig" rid="F958514">2</xref><xref ref-type="fig" rid="F958519">a</xref>). Crown transversely striated, anterior margin rounded; transocular width 4.5 times median length, inter-ocular width 3.0 times median length; eyes brown, ocelli red; transocular width about 0.9 times pronotum maximum width (Fig. <xref ref-type="fig" rid="F958514">2</xref><xref ref-type="fig" rid="F958519">a</xref>). Face greenish-yellow, clypeus length about 1.5 times width, apical margin slightly indented medially (Fig. <xref ref-type="fig" rid="F958514">2</xref><xref ref-type="fig" rid="F958520">b</xref>). Pronotum transversely striated, black spot behind each eye; maximum width about twice median length. Scutellum transversely striated (Fig. <xref ref-type="fig" rid="F958514">2</xref><xref ref-type="fig" rid="F958519">a</xref>).</p><p>Forewings translucent, apical region smoky, black spot at the insertion point; brown spot at the apex of each claval vein, inner discal cell with two brown spots, one basal and other apical; irregular brown band from clavus apex to median portion of fifth apical cell; about 3.3 times longer than wide; appendix brown, vestigial.</p><p>Sternite VII (Fig. <xref ref-type="fig" rid="F958702">3</xref><xref ref-type="fig" rid="F958717">a</xref>, <xref ref-type="fig" rid="F958719">c</xref>) 2.4 times longer than preceding segment; median area, anterolateral angles and posterior margin, brown; lateral margin 1.2 times median length, margin convex, posterolateral corners rounded; posterior margin slightly elevated, median third with two "teeth" separated by shallow concavity, lateral third slightly concave (<xref ref-type="bibr" rid="B910495">Coelho et al. 2001</xref>); maximum width about 2.4 median length.</p><p>Pygofer, in lateral view, approximately triangular shaped, with apex rounded; scattered macrosetae at posterior margin (Fig. <xref ref-type="fig" rid="F958702">3</xref><xref ref-type="fig" rid="F958720">d</xref>). Ovipositor much shorter than pygofer. Ovipositor, in ventral view, with a median lateral undulation (Fig. <xref ref-type="fig" rid="F958702">3</xref><xref ref-type="fig" rid="F958717">a</xref>), which actually represents the lateral undulation of valvulae II (Fig. <xref ref-type="fig" rid="F958702">3</xref><xref ref-type="fig" rid="F958718">b</xref>). First valvifer approximately quadrangular (Fig. <xref ref-type="fig" rid="F958442">4</xref><xref ref-type="fig" rid="F958447">a</xref>). Valvula I (Fig. <xref ref-type="fig" rid="F958442">4</xref>), in lateral view, about 4.5 times longer than broad; apex acute, distinctly narrowed at tip (dorsal margin incised); dorsal sculptured area finely strigate (Fig. <xref ref-type="fig" rid="F958521">5</xref><xref ref-type="fig" rid="F958526">a</xref>); ventral fold undeveloped (Figs <xref ref-type="fig" rid="F958442">4</xref>, <xref ref-type="fig" rid="F958521">5</xref><xref ref-type="fig" rid="F958527">b</xref>), apical ventral area strigate, subapical ventral area sculptured with longitudinal striae (Figs <xref ref-type="fig" rid="F958442">4</xref><xref ref-type="fig" rid="F958448">b</xref>, <xref ref-type="fig" rid="F958521">5</xref><xref ref-type="fig" rid="F958527">b</xref>); ramus extending to apical end; base of valvula extending anteriad of 1st valvifer. Right and left valvulae II similar in shape and size, strongly fused to each other, and expanded apically; approximately 4 times longer than broader (Fig. <xref ref-type="fig" rid="F958721">6</xref><xref ref-type="fig" rid="F958736">a</xref>); with broadest point on apical half; ventral margin of apical half, rounded (Fig. <xref ref-type="fig" rid="F958721">6</xref><xref ref-type="fig" rid="F958736">a</xref>, <xref ref-type="fig" rid="F958737">b</xref>), dorsoapical margin straight, finely serrated (Figs <xref ref-type="fig" rid="F958721">6</xref>, <xref ref-type="fig" rid="F958485">7</xref><xref ref-type="fig" rid="F958490">a</xref>),channels and pores conspicuous (Figs <xref ref-type="fig" rid="F958721">6</xref><xref ref-type="fig" rid="F958738">c</xref>, <xref ref-type="fig" rid="F958739">d</xref>, <xref ref-type="fig" rid="F958485">7</xref><xref ref-type="fig" rid="F958491">b</xref>); median-dorsal margin distinctly granular (Figs <xref ref-type="fig" rid="F958721">6</xref><xref ref-type="fig" rid="F958737">b</xref>, <xref ref-type="fig" rid="F958485">7</xref><xref ref-type="fig" rid="F958490">a</xref>); median-lateral undulation in ventral view (Fig. <xref ref-type="fig" rid="F958702">3</xref><xref ref-type="fig" rid="F958718">b</xref>). Second valvifer (Fig. <xref ref-type="fig" rid="F958495">8</xref>) approximately semi-ovalar, point of articulation dark. Valvula III (Fig. <xref ref-type="fig" rid="F958495">8</xref>), in lateral view, approximately 3.44x longer than broad, slightly more sclerotized in ventral margin; ventral half with rows of small conical apical-pointed thorns and scattered spiniform bristles (Fig. <xref ref-type="fig" rid="F958497">9</xref>); ventral margin with apex curved dorsally, dorsal margin more rectilinear (Fig. <xref ref-type="fig" rid="F958495">8</xref>); apex rounded (Figs <xref ref-type="fig" rid="F958495">8</xref>, <xref ref-type="fig" rid="F958497">9</xref><xref ref-type="fig" rid="F958503">b</xref>).</p></tp:treatment-sec><tp:treatment-sec sec-type="Diagnosis"><title>Diagnosis</title><p>General color green with black and brown spots on pronotum and wings (Figs <xref ref-type="fig" rid="F958419">1</xref>, <xref ref-type="fig" rid="F958514">2</xref><xref ref-type="fig" rid="F958519">a</xref>). Sternite VII (Fig. <xref ref-type="fig" rid="F958702">3</xref><xref ref-type="fig" rid="F958719">c</xref>) with lateral margin convex, posterolateral corners rounded; posterior margin slightly elevated, median third with two "teeth" separated by shallow concavity, lateral third slightly concave. Ovipositor, in ventral view, with a median lateral undulation (Fig. <xref ref-type="fig" rid="F958702">3</xref><xref ref-type="fig" rid="F958717">a</xref>, <xref ref-type="fig" rid="F958718">b</xref>), which represents the lateral undulation of valvulae II. Valvula I (Fig. <xref ref-type="fig" rid="F958442">4</xref>) with apex acute, distinctly narrowed at tip; dorsal sculptured area finely strigate, subapical margin with longitudinal striae; ventral fold undeveloped. Valvula II (Figs <xref ref-type="fig" rid="F958721">6</xref>, <xref ref-type="fig" rid="F958485">7</xref><xref ref-type="fig" rid="F958490">a</xref>) with broadest point on apical half; dorsoapical margin truncate finely serrated; median-dorsal margin distinctly granular. Valvula III (Figs <xref ref-type="fig" rid="F958495">8</xref>, <xref ref-type="fig" rid="F958497">9</xref>) with ventral half with rows of small conical apical-pointed thorns and scattered spiniform bristles; ventral margin with apex curved dorsally, dorsal margin more rectilinear.</p></tp:treatment-sec><tp:treatment-sec sec-type="Distribution"><title>Distribution</title><p>Brazil (Minas Gerais State, Viçosa municipality) and Mexico (Veracruz State, Xalapa municipality - formerly known as "Jalapa") (<xref ref-type="bibr" rid="B939389">DeLong and Martinson 1972</xref>, <xref ref-type="bibr" rid="B910495">Coelho et al. 2001</xref>).</p></tp:treatment-sec><tp:treatment-sec sec-type="Biology"><title>Biology</title><p>Specimens were collected in a grove of Atlantic forest, feeding on <italic><tp:taxon-name><tp:taxon-name-part taxon-name-part-type="genus">Wedelia</tp:taxon-name-part> <tp:taxon-name-part taxon-name-part-type="species">paludosa</tp:taxon-name-part></tp:taxon-name></italic> DC (<tp:taxon-name><tp:taxon-name-part taxon-name-part-type="family">Compositae</tp:taxon-name-part></tp:taxon-name>).</p></tp:treatment-sec><tp:treatment-sec sec-type="Notes"><title>Notes</title><p>
            <bold>Studied specimens</bold>
          </p><p>BRAZIL, Minas Gerais, Viçosa, Universidade Federal de Viçosa, Recanto das Cigarras, <named-content xmlns:xlink="http://www.w3.org/1999/xlink" content-type="dwc:verbatimCoordinates" xlink:type="simple">20°45'31.8"S 42°51'40.5"W</named-content> (in <italic><tp:taxon-name><tp:taxon-name-part taxon-name-part-type="genus">Wedelia</tp:taxon-name-part> <tp:taxon-name-part taxon-name-part-type="species">paludosa</tp:taxon-name-part></tp:taxon-name></italic> DC, <tp:taxon-name><tp:taxon-name-part taxon-name-part-type="family">Compositae</tp:taxon-name-part></tp:taxon-name>), L.B.N. Coelho leg., 1 ♀, 27/vi/1993; 1 ♀, 09/viii/1993 (DZRJ).</p></tp:treatment-sec><tp:treatment-sec><!--Section generated to contain objects referenced in tp:taxon-treatment.--><fig id="F958419" position="float" orientation="portrait"><label>Figure 1.</label><caption><p><italic><tp:taxon-name><tp:taxon-name-part taxon-name-part-type="genus">Gypona</tp:taxon-name-part> <tp:taxon-name-part taxon-name-part-type="species">reversa</tp:taxon-name-part></tp:taxon-name></italic> DeLong &amp; Martinson, 1972, female, dorso-lateral view.</p></caption><graphic xmlns:xlink="http://www.w3.org/1999/xlink" xlink:href="biodiversity_data_journal-2-e4272-g001.jpg" position="float" id="oo_34135.jpg" orientation="portrait" xlink:type="simple"/></fig><fig-group id="F958514" position="float" orientation="portrait"><caption><p><italic><tp:taxon-name><tp:taxon-name-part taxon-name-part-type="genus">Gypona</tp:taxon-name-part> <tp:taxon-name-part taxon-name-part-type="species">reversa</tp:taxon-name-part></tp:taxon-name></italic> DeLong &amp; Martinson, 1972, female.</p></caption><fig id="F958519" position="float" orientation="portrait"><label>Figure 2a.</label><caption><p>Dorsal view.</p></caption><graphic xmlns:xlink="http://www.w3.org/1999/xlink" xlink:href="biodiversity_data_journal-2-e4272-g002_a.jpg" xlink:type="simple" position="float" orientation="portrait" id="oo_34161.jpg"/></fig><fig id="F958520" position="float" orientation="portrait"><label>Figure 2b.</label><caption><p>Face (detail: apical margin of clypeus).</p></caption><graphic xmlns:xlink="http://www.w3.org/1999/xlink" xlink:href="biodiversity_data_journal-2-e4272-g002_b.jpg" xlink:type="simple" position="float" orientation="portrait" id="oo_34162.jpg"/></fig></fig-group><fig id="F958519" position="float" orientation="portrait"><label>Figure 2a.</label><caption><p>Dorsal view.</p></caption><graphic xmlns:xlink="http://www.w3.org/1999/xlink" xlink:href="biodiversity_data_journal-2-e4272-g002_a.jpg" xlink:type="simple" position="float" orientation="portrait" id="oo_34161.jpg"/></fig><fig id="F958520" position="float" orientation="portrait"><label>Figure 2b.</label><caption><p>Face (detail: apical margin of clypeus).</p></caption><graphic xmlns:xlink="http://www.w3.org/1999/xlink" xlink:href="biodiversity_data_journal-2-e4272-g002_b.jpg" xlink:type="simple" position="float" orientation="portrait" id="oo_34162.jpg"/></fig><fig-group id="F958702" position="float" orientation="portrait"><caption><p><italic><tp:taxon-name><tp:taxon-name-part taxon-name-part-type="genus">Gypona</tp:taxon-name-part> <tp:taxon-name-part taxon-name-part-type="species">reversa</tp:taxon-name-part></tp:taxon-name></italic> DeLong &amp; Martinson, 1972, female.</p></caption><fig id="F958717" position="float" orientation="portrait"><label>Figure 3a.</label><caption><p>Abdominal tip, ventral view.</p></caption><graphic xmlns:xlink="http://www.w3.org/1999/xlink" xlink:href="biodiversity_data_journal-2-e4272-g003_a.jpg" xlink:type="simple" position="float" orientation="portrait" id="oo_34170.jpg"/></fig><fig id="F958718" position="float" orientation="portrait"><label>Figure 3b.</label><caption><p>Median lateral undulation of ovipositor valvulae II, ventral view.</p></caption><graphic xmlns:xlink="http://www.w3.org/1999/xlink" xlink:href="biodiversity_data_journal-2-e4272-g003_b.jpg" xlink:type="simple" position="float" orientation="portrait" id="oo_34171.jpg"/></fig><fig id="F958719" position="float" orientation="portrait"><label>Figure 3c.</label><caption><p>Sternite VII, ventral view.</p></caption><graphic xmlns:xlink="http://www.w3.org/1999/xlink" xlink:href="biodiversity_data_journal-2-e4272-g003_c.jpg" xlink:type="simple" position="float" orientation="portrait" id="oo_34172.jpg"/></fig><fig id="F958720" position="float" orientation="portrait"><label>Figure 3d.</label><caption><p>Pygofer, lateral view.</p></caption><graphic xmlns:xlink="http://www.w3.org/1999/xlink" xlink:href="biodiversity_data_journal-2-e4272-g003_d.jpg" xlink:type="simple" position="float" orientation="portrait" id="oo_34173.jpg"/></fig></fig-group><fig id="F958717" position="float" orientation="portrait"><label>Figure 3a.</label><caption><p>Abdominal tip, ventral view.</p></caption><graphic xmlns:xlink="http://www.w3.org/1999/xlink" xlink:href="biodiversity_data_journal-2-e4272-g003_a.jpg" xlink:type="simple" position="float" orientation="portrait" id="oo_34170.jpg"/></fig><fig id="F958719" position="float" orientation="portrait"><label>Figure 3c.</label><caption><p>Sternite VII, ventral view.</p></caption><graphic xmlns:xlink="http://www.w3.org/1999/xlink" xlink:href="biodiversity_data_journal-2-e4272-g003_c.jpg" xlink:type="simple" position="float" orientation="portrait" id="oo_34172.jpg"/></fig><fig id="F958720" position="float" orientation="portrait"><label>Figure 3d.</label><caption><p>Pygofer, lateral view.</p></caption><graphic xmlns:xlink="http://www.w3.org/1999/xlink" xlink:href="biodiversity_data_journal-2-e4272-g003_d.jpg" xlink:type="simple" position="float" orientation="portrait" id="oo_34173.jpg"/></fig><fig id="F958718" position="float" orientation="portrait"><label>Figure 3b.</label><caption><p>Median lateral undulation of ovipositor valvulae II, ventral view.</p></caption><graphic xmlns:xlink="http://www.w3.org/1999/xlink" xlink:href="biodiversity_data_journal-2-e4272-g003_b.jpg" xlink:type="simple" position="float" orientation="portrait" id="oo_34171.jpg"/></fig><fig-group id="F958442" position="float" orientation="portrait"><caption><p><italic><tp:taxon-name><tp:taxon-name-part taxon-name-part-type="genus">Gypona</tp:taxon-name-part> <tp:taxon-name-part taxon-name-part-type="species">reversa</tp:taxon-name-part></tp:taxon-name></italic> DeLong &amp; Martinson, 1972, female, valvula I.</p></caption><fig id="F958447" position="float" orientation="portrait"><label>Figure 4a.</label><caption><p>First valvifer and valvula I, lateral view.</p></caption><graphic xmlns:xlink="http://www.w3.org/1999/xlink" xlink:href="biodiversity_data_journal-2-e4272-g004_a.jpg" xlink:type="simple" position="float" orientation="portrait" id="oo_34141.jpg"/></fig><fig id="F958448" position="float" orientation="portrait"><label>Figure 4b.</label><caption><p>Distal two thirds, lateral view.</p></caption><graphic xmlns:xlink="http://www.w3.org/1999/xlink" xlink:href="biodiversity_data_journal-2-e4272-g004_b.jpg" xlink:type="simple" position="float" orientation="portrait" id="oo_34142.jpg"/></fig></fig-group><fig id="F958447" position="float" orientation="portrait"><label>Figure 4a.</label><caption><p>First valvifer and valvula I, lateral view.</p></caption><graphic xmlns:xlink="http://www.w3.org/1999/xlink" xlink:href="biodiversity_data_journal-2-e4272-g004_a.jpg" xlink:type="simple" position="float" orientation="portrait" id="oo_34141.jpg"/></fig><fig-group id="F958521" position="float" orientation="portrait"><caption><p><italic><tp:taxon-name><tp:taxon-name-part taxon-name-part-type="genus">Gypona</tp:taxon-name-part> <tp:taxon-name-part taxon-name-part-type="species">reversa</tp:taxon-name-part></tp:taxon-name></italic> DeLong &amp; Martinson, 1972, female, valvula I.</p></caption><fig id="F958526" position="float" orientation="portrait"><label>Figure 5a.</label><caption><p>Dorsal strigate area, lateral view.</p></caption><graphic xmlns:xlink="http://www.w3.org/1999/xlink" xlink:href="biodiversity_data_journal-2-e4272-g005_a.jpg" xlink:type="simple" position="float" orientation="portrait" id="oo_34163.jpg"/></fig><fig id="F958527" position="float" orientation="portrait"><label>Figure 5b.</label><caption><p>Subapical ventral area, at the limit between longitudinal striae and strigate area, lateral view.</p></caption><graphic xmlns:xlink="http://www.w3.org/1999/xlink" xlink:href="biodiversity_data_journal-2-e4272-g005_b.jpg" xlink:type="simple" position="float" orientation="portrait" id="oo_34164.jpg"/></fig></fig-group><fig id="F958526" position="float" orientation="portrait"><label>Figure 5a.</label><caption><p>Dorsal strigate area, lateral view.</p></caption><graphic xmlns:xlink="http://www.w3.org/1999/xlink" xlink:href="biodiversity_data_journal-2-e4272-g005_a.jpg" xlink:type="simple" position="float" orientation="portrait" id="oo_34163.jpg"/></fig><fig id="F958527" position="float" orientation="portrait"><label>Figure 5b.</label><caption><p>Subapical ventral area, at the limit between longitudinal striae and strigate area, lateral view.</p></caption><graphic xmlns:xlink="http://www.w3.org/1999/xlink" xlink:href="biodiversity_data_journal-2-e4272-g005_b.jpg" xlink:type="simple" position="float" orientation="portrait" id="oo_34164.jpg"/></fig><fig id="F958448" position="float" orientation="portrait"><label>Figure 4b.</label><caption><p>Distal two thirds, lateral view.</p></caption><graphic xmlns:xlink="http://www.w3.org/1999/xlink" xlink:href="biodiversity_data_journal-2-e4272-g004_b.jpg" xlink:type="simple" position="float" orientation="portrait" id="oo_34142.jpg"/></fig><fig-group id="F958721" position="float" orientation="portrait"><caption><p><italic><tp:taxon-name><tp:taxon-name-part taxon-name-part-type="genus">Gypona</tp:taxon-name-part> <tp:taxon-name-part taxon-name-part-type="species">reversa</tp:taxon-name-part></tp:taxon-name></italic> DeLong &amp; Martinson, 1972, female, valvulae II.</p></caption><fig id="F958736" position="float" orientation="portrait"><label>Figure 6a.</label><caption><p>Lateral view.</p></caption><graphic xmlns:xlink="http://www.w3.org/1999/xlink" xlink:href="biodiversity_data_journal-2-e4272-g006_a.jpg" xlink:type="simple" position="float" orientation="portrait" id="oo_34174.jpg"/></fig><fig id="F958737" position="float" orientation="portrait"><label>Figure 6b.</label><caption><p>Distal two thirds, lateral view.</p></caption><graphic xmlns:xlink="http://www.w3.org/1999/xlink" xlink:href="biodiversity_data_journal-2-e4272-g006_b.jpg" xlink:type="simple" position="float" orientation="portrait" id="oo_34175.jpg"/></fig><fig id="F958738" position="float" orientation="portrait"><label>Figure 6c.</label><caption><p>Apical area of left valvula, lateral view.</p></caption><graphic xmlns:xlink="http://www.w3.org/1999/xlink" xlink:href="biodiversity_data_journal-2-e4272-g006_c.jpg" xlink:type="simple" position="float" orientation="portrait" id="oo_34176.jpg"/></fig><fig id="F958739" position="float" orientation="portrait"><label>Figure 6d.</label><caption><p>Apical area of right valvula, lateral view.</p></caption><graphic xmlns:xlink="http://www.w3.org/1999/xlink" xlink:href="biodiversity_data_journal-2-e4272-g006_d.jpg" xlink:type="simple" position="float" orientation="portrait" id="oo_34177.jpg"/></fig></fig-group><fig id="F958736" position="float" orientation="portrait"><label>Figure 6a.</label><caption><p>Lateral view.</p></caption><graphic xmlns:xlink="http://www.w3.org/1999/xlink" xlink:href="biodiversity_data_journal-2-e4272-g006_a.jpg" xlink:type="simple" position="float" orientation="portrait" id="oo_34174.jpg"/></fig><fig id="F958737" position="float" orientation="portrait"><label>Figure 6b.</label><caption><p>Distal two thirds, lateral view.</p></caption><graphic xmlns:xlink="http://www.w3.org/1999/xlink" xlink:href="biodiversity_data_journal-2-e4272-g006_b.jpg" xlink:type="simple" position="float" orientation="portrait" id="oo_34175.jpg"/></fig><fig-group id="F958485" position="float" orientation="portrait"><caption><p><italic><tp:taxon-name><tp:taxon-name-part taxon-name-part-type="genus">Gypona</tp:taxon-name-part> <tp:taxon-name-part taxon-name-part-type="species">reversa</tp:taxon-name-part></tp:taxon-name></italic> DeLong &amp; Martinson, 1972, female, valvulae II.</p></caption><fig id="F958490" position="float" orientation="portrait"><label>Figure 7a.</label><caption><p>Median-dorsal margin, lateral view.</p></caption><graphic xmlns:xlink="http://www.w3.org/1999/xlink" xlink:href="biodiversity_data_journal-2-e4272-g007_a.jpg" xlink:type="simple" position="float" orientation="portrait" id="oo_34150.jpg"/></fig><fig id="F958491" position="float" orientation="portrait"><label>Figure 7b.</label><caption><p>Sub-basal ventral margin, lateral view.</p></caption><graphic xmlns:xlink="http://www.w3.org/1999/xlink" xlink:href="biodiversity_data_journal-2-e4272-g007_b.jpg" xlink:type="simple" position="float" orientation="portrait" id="oo_34151.jpg"/></fig></fig-group><fig id="F958490" position="float" orientation="portrait"><label>Figure 7a.</label><caption><p>Median-dorsal margin, lateral view.</p></caption><graphic xmlns:xlink="http://www.w3.org/1999/xlink" xlink:href="biodiversity_data_journal-2-e4272-g007_a.jpg" xlink:type="simple" position="float" orientation="portrait" id="oo_34150.jpg"/></fig><fig id="F958738" position="float" orientation="portrait"><label>Figure 6c.</label><caption><p>Apical area of left valvula, lateral view.</p></caption><graphic xmlns:xlink="http://www.w3.org/1999/xlink" xlink:href="biodiversity_data_journal-2-e4272-g006_c.jpg" xlink:type="simple" position="float" orientation="portrait" id="oo_34176.jpg"/></fig><fig id="F958739" position="float" orientation="portrait"><label>Figure 6d.</label><caption><p>Apical area of right valvula, lateral view.</p></caption><graphic xmlns:xlink="http://www.w3.org/1999/xlink" xlink:href="biodiversity_data_journal-2-e4272-g006_d.jpg" xlink:type="simple" position="float" orientation="portrait" id="oo_34177.jpg"/></fig><fig id="F958491" position="float" orientation="portrait"><label>Figure 7b.</label><caption><p>Sub-basal ventral margin, lateral view.</p></caption><graphic xmlns:xlink="http://www.w3.org/1999/xlink" xlink:href="biodiversity_data_journal-2-e4272-g007_b.jpg" xlink:type="simple" position="float" orientation="portrait" id="oo_34151.jpg"/></fig><fig id="F958495" position="float" orientation="portrait"><label>Figure 8.</label><caption><p><italic><tp:taxon-name><tp:taxon-name-part taxon-name-part-type="genus">Gypona</tp:taxon-name-part> <tp:taxon-name-part taxon-name-part-type="species">reversa</tp:taxon-name-part></tp:taxon-name></italic> DeLong &amp; Martinson, 1972, female, valvifer II and valvula III, lateral view.</p></caption><graphic xmlns:xlink="http://www.w3.org/1999/xlink" xlink:href="biodiversity_data_journal-2-e4272-g008.jpg" position="float" id="oo_34153.jpg" orientation="portrait" xlink:type="simple"/></fig><fig-group id="F958497" position="float" orientation="portrait"><caption><p><italic><tp:taxon-name><tp:taxon-name-part taxon-name-part-type="genus">Gypona</tp:taxon-name-part> <tp:taxon-name-part taxon-name-part-type="species">reversa</tp:taxon-name-part></tp:taxon-name></italic> DeLong &amp; Martinson, 1972, female, valvula III.</p></caption><fig id="F958502" position="float" orientation="portrait"><label>Figure 9a.</label><caption><p>Sub-apical ventral margin, lateral view.</p></caption><graphic xmlns:xlink="http://www.w3.org/1999/xlink" xlink:href="biodiversity_data_journal-2-e4272-g009_a.jpg" xlink:type="simple" position="float" orientation="portrait" id="oo_34154.jpg"/></fig><fig id="F958503" position="float" orientation="portrait"><label>Figure 9b.</label><caption><p>Apical area, ventral view.</p></caption><graphic xmlns:xlink="http://www.w3.org/1999/xlink" xlink:href="biodiversity_data_journal-2-e4272-g009_b.jpg" xlink:type="simple" position="float" orientation="portrait" id="oo_34155.jpg"/></fig></fig-group><fig id="F958503" position="float" orientation="portrait"><label>Figure 9b.</label><caption><p>Apical area, ventral view.</p></caption><graphic xmlns:xlink="http://www.w3.org/1999/xlink" xlink:href="biodiversity_data_journal-2-e4272-g009_b.jpg" xlink:type="simple" position="float" orientation="portrait" id="oo_34155.jpg"/></fig></tp:treatment-sec><ref-list><ref id="B910495"><element-citation xmlns:xlink="http://www.w3.org/1999/xlink" publication-type="article" xlink:type="simple"><person-group person-group-type="author"><name name-style="western"><surname>Coelho</surname><given-names>L. B.N.</given-names></name><name name-style="western"><surname>Da-Silva</surname><given-names>E. R.</given-names></name><name name-style="western"><surname>Ferreira</surname><given-names>P. S.F.</given-names></name></person-group><year>2001</year><article-title>Redescrição do macho e descrição da fêmea de <italic><tp:taxon-name><tp:taxon-name-part taxon-name-part-type="genus">Gypona</tp:taxon-name-part> <tp:taxon-name-part taxon-name-part-type="species">reversa</tp:taxon-name-part></tp:taxon-name></italic> DeLong e Martinson</article-title><source>Entomotropica</source><volume>16</volume><issue>2</issue><fpage>127</fpage><lpage>129</lpage></element-citation></ref><ref id="B939389"><element-citation xmlns:xlink="http://www.w3.org/1999/xlink" publication-type="article" xlink:type="simple"><person-group person-group-type="author"><name name-style="western"><surname>DeLong</surname><given-names>D. M.</given-names></name><name name-style="western"><surname>Martinson</surname><given-names>C</given-names></name></person-group><year>1972</year><article-title>Studies of the <tp:taxon-name><tp:taxon-name-part taxon-name-part-type="subfamily">Gyponinae</tp:taxon-name-part></tp:taxon-name> (<tp:taxon-name><tp:taxon-name-part taxon-name-part-type="suborder">Homoptera</tp:taxon-name-part></tp:taxon-name>: <tp:taxon-name><tp:taxon-name-part taxon-name-part-type="family">Cicadellidae</tp:taxon-name-part></tp:taxon-name>) - fourteen new species of <italic><tp:taxon-name><tp:taxon-name-part taxon-name-part-type="genus">Gypona</tp:taxon-name-part></tp:taxon-name></italic> from Central and South America</article-title><source>The Ohio Journal of Science</source><volume>72</volume><issue>3</issue><fpage>161</fpage><lpage>170</lpage></element-citation></ref></ref-list></tp:taxon-treatment>
